# Supplementary material for: Gut Mucosal Microbiome of Patients With Low-Grade Adenomatous Bowel Polyps
Source: Gastro Hep Adv. 2025 Apr 28;4(8):100687. doi: 10.1016/j.gastha.2025.100687 (PMC12171549; doi:10.1016/j.gastha.2025.100687)
Supplement: Table A1 [file mmc5.xlsx]

## Sheet: Table S1
SampleID	Group	Gender	Age	Polyp Location	Histology Type	Size (mm)	Dysplastic Grade	Stage	BMI	Indications
214	Polyp	M	90	Distal	TA	1	Low	Non-advanced	ND	Rectal_bleeding
294	Polyp	M	61	Proximal	TA	2	Low	Non-advanced	27.68	Rectal_bleeding
118	Polyp	F	51	Proximal	TA	3	Low	Non-advanced	40.4	FOBT+/FIT+
147	Polyp	M	56	Distal	TA	3	Low	Non-advanced	21.5	Personal Hx Polyp/CRC/Neoplasm
269	Polyp	F	63	Distal	TA	3	Low	Non-advanced	23.44	Rectal_bleeding
274	Polyp	M	64	Proximal	TA	3	Low	Non-advanced	22.49	Abnormal Bowel Symptoms/GI scan
325	Polyp	M	59	Distal	TA	3	Low	Non-advanced	37.04	Abnormal Bowel Symptoms/GI scan
113A	Polyp	F	78	Proximal	TA	3	Low	Non-advanced	29.4	1st degree relative Polyp or CRC
113B	Polyp	F	78	Proximal	TA	3	Low	Non-advanced	29.4	1st degree relative Polyp or CRC
259B	Polyp	M	63	Proximal	TA	3	Low	Non-advanced	ND	Rectal_bleeding
260A	Polyp	M	47	Distal	TA	3	Low	Non-advanced	ND	Abnormal Bowel Symptoms/GI scan
260B	Polyp	M	47	Distal	TA	3	Low	Non-advanced	ND	Abnormal Bowel Symptoms/GI scan
65	Polyp	F	73	Proximal	TA	4	Low	Non-advanced	20.7	Rectal_bleeding
66	Polyp	M	71	Distal	TA	4	Low	Non-advanced	20.1	Rectal_bleeding
72	Polyp	F	81	Distal	TA	4	Low	Non-advanced	38.1	Abnormal Bowel Symptoms/GI scan
114	Polyp	F	60	Proximal	TA	4	Low	Non-advanced	24.7	Personal Hx Polyp/CRC/Neoplasm
257	Polyp	M	88	Proximal	TA	4	Low	Non-advanced	ND	Personal Hx Polyp/CRC/Neoplasm
282	Polyp	M	51	Distal	TA	4	Low	Non-advanced	25.62	Abnormal Bowel Symptoms/GI scan
295	Polyp	M	53	Proximal	TA	4	Low	Non-advanced	24.96	Personal Hx Polyp/CRC/Neoplasm
323	Polyp	M	54	Proximal	TA	4	Low	Non-advanced	27.08	Rectal_bleeding
124B	Polyp	F	79	Proximal	TA	4	Low	Non-advanced	17.9	Personal Hx Polyp/CRC/Neoplasm
40B	Polyp	M	69	Proximal	TA	4	Low	Non-advanced	18.7	Rectal_bleeding
70A	Polyp	M	70	Distal	TA	4	Low	Non-advanced	29.7	Personal Hx Polyp/CRC/Neoplasm
87A	Polyp	M	63	Proximal	TA	4	Low	Non-advanced	23.6	Personal Hx Polyp/CRC/Neoplasm
75	Polyp	F	58	Distal	TA	5	Low	Non-advanced	32.2	Personal Hx Polyp/CRC/Neoplasm
106	Polyp	M	52	Proximal	TA	5	Low	Non-advanced	26.5	Abnormal Bowel Symptoms/GI scan
108	Polyp	M	59	Proximal	TA	5	Low	Non-advanced	24.8	Rectal_bleeding
126	Polyp	F	74	Distal	TA	5	Low	Non-advanced	33.8	Personal Hx Polyp/CRC/Neoplasm
223	Polyp	M	66	Proximal	TA	5	Low	Non-advanced	21	Rectal_bleeding
254	Polyp	F	78	Distal	TA	5	Low	Non-advanced	ND	Rectal_bleeding
70B	Polyp	M	70	Proximal	TA	5	Low	Non-advanced	29.7	Personal Hx Polyp/CRC/Neoplasm
87B	Polyp	M	63	Proximal	TA	5	Low	Non-advanced	23.6	Personal Hx Polyp/CRC/Neoplasm
94	Polyp	M	56	Distal	TA	6	Low	Non-advanced	23.9	Rectal_bleeding
132	Polyp	M	56	Proximal	TA	6	Low	Non-advanced	29.4	Personal Hx Polyp/CRC/Neoplasm
154	Polyp	M	69	Proximal	TA	6	Low	Non-advanced	21.8	Rectal_bleeding
157	Polyp	M	72	Proximal	TA	6	Low	Non-advanced	29.7	Rectal_bleeding
176	Polyp	M	44	Proximal	TA	6	Low	Non-advanced	30.9	Personal Hx Polyp/CRC/Neoplasm
221	Polyp	M	74	Proximal	TA	6	Low	Non-advanced	17.5	Personal Hx Polyp/CRC/Neoplasm
236	Polyp	M	85	Distal	TA	6	Low	Non-advanced	26.4	Personal Hx Polyp/CRC/Neoplasm
253	Polyp	M	54	Distal	TA	6	Low	Non-advanced	ND	Abnormal Bowel Symptoms/GI scan
209B	Polyp	M	59	Proximal	TA	6	Low	Non-advanced	30.9	FOBT+/FIT+
95A	Polyp	M	75	Proximal	TA	6	Low	Non-advanced	26.8	Abnormal Bowel Symptoms/GI scan
145	Polyp	M	29	Proximal	TA	7	Low	Non-advanced	26.1	Abnormal Bowel Symptoms/GI scan
165	Polyp	M	74	Proximal	TA	7	Low	Non-advanced	22.7	Abnormal Bowel Symptoms/GI scan
241	Polyp	M	54	Distal	TA	7	Low	Non-advanced	ND	Personal Hx Polyp/CRC/Neoplasm
40A	Polyp	M	69	Proximal	TA	7	Low	Non-advanced	18.7	Rectal_bleeding
142	Polyp	F	35	Distal	TVA	8	Low	Advanced	28.7	Rectal_bleeding
173	Polyp	M	85	Proximal	TA	8	Low	Non-advanced	31.6	Abnormal Bowel Symptoms/GI scan
229	Polyp	M	69	Proximal	TA	8	Low	Non-advanced	32.7	Rectal_bleeding
273	Polyp	M	52	Distal	TA	8	Low	Non-advanced	20.57	Rectal_bleeding
191B	Polyp	F	79	Proximal	TVA	8	Low	Advanced	16.6	Personal Hx Polyp/CRC/Neoplasm
259A	Polyp	M	63	Distal	TA	8	Low	Non-advanced	ND	Rectal_bleeding
18	Polyp	F	62	Distal	TVA	10	Low	Advanced	23.5	FOBT+/FIT+
168	Polyp	M	63	Distal	TVA	10	Low	Advanced	26.5	FOBT+/FIT+
205	Polyp	M	71	Proximal	TVA	10	Low	Advanced	33	FOBT+/FIT+
252	Polyp	M	76	Distal	TA	10	Low	Non-advanced	ND	Rectal_bleeding
124A	Polyp	F	79	Proximal	TA	10	Low	Non-advanced	17.9	Personal Hx Polyp/CRC/Neoplasm
191A	Polyp	F	79	Proximal	TVA	10	Low	Advanced	16.6	Personal Hx Polyp/CRC/Neoplasm
188	Polyp	F	81	Proximal	TA	11	Low	Advanced	20	Personal Hx Polyp/CRC/Neoplasm
272	Polyp	M	48	Distal	TVA	12	Low	Advanced	25.06	Personal Hx Polyp/CRC/Neoplasm
171A	Polyp	F	71	Proximal	TA	12	Low	Advanced	16.2	Personal Hx Polyp/CRC/Neoplasm
71	Polyp	M	84	Distal	TA	15	Low	Advanced	32.9	FOBT+/FIT+
218	Polyp	F	70	Distal	TVA	15	Low	Advanced	ND	Abnormal Bowel Symptoms/GI scan
171B	Polyp	F	71	Proximal	TVA	15	Low	Advanced	16.2	Personal Hx Polyp/CRC/Neoplasm
209A	Polyp	M	59	Distal	TVA	15	Low	Advanced	30.9	FOBT+/FIT+
95B	Polyp	M	75	Distal	TVA	15	Low	Advanced	26.8	Abnormal Bowel Symptoms/GI scan
292	Polyp	F	72	Proximal	TVA	18	Low	Advanced	26.04	Abnormal Bowel Symptoms/GI scan
50	Polyp	M	61	Distal	TA	20	Low	Advanced	17.8	Personal Hx Polyp/CRC/Neoplasm
11	No_Polyp	M	83	Distal		NA		NA	24.4	Rectal_bleeding
13	No_Polyp	F	63	Distal		NA		NA	26.8	Abnormal Bowel Symptoms/GI scan
15	No_Polyp	M	74	Distal		NA		NA	32.4	Personal Hx Polyp/CRC/Neoplasm
16	No_Polyp	F	67	Distal		NA		NA	24.7	Abnormal Bowel Symptoms/GI scan
17	No_Polyp	M	67	Distal		NA		NA	28.4	Personal Hx Polyp/CRC/Neoplasm
19	No_Polyp	F	57	Distal		NA		NA	20.3	FOBT+/FIT+
21	No_Polyp	F	66	Distal		NA		NA	45.2	Abnormal Bowel Symptoms/GI scan
25	No_Polyp	M	50	Distal		NA		NA	28.4	Rectal_bleeding
27	No_Polyp	F	56	Distal		NA		NA	23.3	FOBT+/FIT+
28	No_Polyp	M	60	Proximal		NA		NA	26.5	Rectal_bleeding
29	No_Polyp	M	60	Distal		NA		NA	21.8	Rectal_bleeding
31	No_Polyp	F	68	Proximal		NA		NA	21.8	Rectal_bleeding
34	No_Polyp	M	64	Distal		NA		NA	33.3	1st degree relative Polyp or CRC
35	No_Polyp	F	63	Distal		NA		NA	24.2	Rectal_bleeding
36	No_Polyp	F	54	Distal		NA		NA	37.3	Abnormal Bowel Symptoms/GI scan
43	No_Polyp	F	57	Distal		NA		NA	19.4	Abnormal Bowel Symptoms/GI scan
44	No_Polyp	F	52	Distal		NA		NA	26.8	Rectal_bleeding
62	No_Polyp	F	48	Distal		NA		NA	33.1	1st degree relative Polyp or CRC
67	No_Polyp	F	77	Distal		NA		NA	23.2	FOBT+/FIT+
77	No_Polyp	M	52	Proximal		NA		NA	23	Personal Hx Polyp/CRC/Neoplasm
78	No_Polyp	F	53	Proximal		NA		NA	39.6	Personal Hx Polyp/CRC/Neoplasm
79	No_Polyp	M	72	Proximal		NA		NA	21	Personal Hx Polyp/CRC/Neoplasm
81	No_Polyp	M	50	Distal		NA		NA	24.4	1st degree relative Polyp or CRC
83	No_Polyp	M	54	Proximal		NA		NA	32.8	Abnormal Bowel Symptoms/GI scan
84	No_Polyp	F	59	Proximal		NA		NA	19.1	Rectal_bleeding
85	No_Polyp	M	79	Proximal		NA		NA	28.1	Abnormal Bowel Symptoms/GI scan
90	No_Polyp	M	50	Proximal		NA		NA	31.7	Personal Hx Polyp/CRC/Neoplasm
96	No_Polyp	F	74	Proximal		NA		NA	22.8	Personal Hx Polyp/CRC/Neoplasm
99	No_Polyp	F	51	Proximal		NA		NA	22.6	Personal Hx Polyp/CRC/Neoplasm
107	No_Polyp	M	40	Proximal		NA		NA	29.1	Rectal_bleeding
117	No_Polyp	M	84	Proximal		NA		NA	28.6	Personal Hx Polyp/CRC/Neoplasm
119	No_Polyp	M	66	Proximal		NA		NA	21.3	Rectal_bleeding
138	No_Polyp	M	67	Proximal		NA		NA	24.5	1st degree relative Polyp or CRC
139	No_Polyp	M	72	Proximal		NA		NA	24.5	Personal Hx Polyp/CRC/Neoplasm
146	No_Polyp	F	76	Proximal		NA		NA	29.6	Rectal_bleeding
149	No_Polyp	M	66	Proximal		NA		NA	24.3	Abnormal Bowel Symptoms/GI scan
161	No_Polyp	M	40	Proximal		NA		NA	33.6	1st degree relative Polyp or CRC
164	No_Polyp	F	73	Proximal		NA		NA	22.4	FOBT+/FIT+
166	No_Polyp	M	70	Proximal		NA		NA	24.7	Rectal_bleeding
169	No_Polyp	M	63	Proximal		NA		NA	32.5	Abnormal Bowel Symptoms/GI scan
170	No_Polyp	M	40	Proximal		NA		NA	29.4	1st degree relative Polyp or CRC
174	No_Polyp	M	40	Proximal		NA		NA	23.9	Rectal_bleeding
183	No_Polyp	M	69	Proximal		NA		NA	25.3	Rectal_bleeding
189	No_Polyp	M	53	Proximal		NA		NA	25.2	Rectal_bleeding
190	No_Polyp	M	65	Proximal		NA		NA	24.7	Abnormal Bowel Symptoms/GI scan
197	No_Polyp	M	70	Proximal		NA		NA	26	Abnormal Bowel Symptoms/GI scan
199	No_Polyp	M	56	Proximal		NA		NA	37.6	1st degree relative Polyp or CRC
210	No_Polyp	F	70	Proximal		NA		NA	30.9	Abnormal Bowel Symptoms/GI scan
212	No_Polyp	F	74	Proximal		NA		NA	ND	Abnormal Bowel Symptoms/GI scan
224	No_Polyp	M	60	Proximal		NA		NA	31.8	Personal Hx Polyp/CRC/Neoplasm
230	No_Polyp	F	72	Proximal		NA		NA	27.9	Personal Hx Polyp/CRC/Neoplasm
234	No_Polyp	M	72	Proximal		NA		NA	30.8	Rectal_bleeding
238	No_Polyp	M	59	Proximal		NA		NA	ND	Rectal_bleeding
244	No_Polyp	M	38	Proximal		NA		NA	ND	Rectal_bleeding
247	No_Polyp	M	38	Proximal		NA		NA	ND	Rectal_bleeding
248	No_Polyp	F	52	Proximal		NA		NA	ND	Personal Hx Polyp/CRC/Neoplasm
251	No_Polyp	M	70	Proximal		NA		NA	ND	Abnormal Bowel Symptoms/GI scan
263	No_Polyp	F	57	Distal		NA		NA	ND	Abnormal Bowel Symptoms/GI scan
265	No_Polyp	M	47	Distal		NA		NA	24.68	Abnormal Bowel Symptoms/GI scan
278	No_Polyp	M	56	Distal		NA		NA	42.06	Rectal_bleeding
279	No_Polyp	F	60	Distal		NA		NA	24.98	Abnormal Bowel Symptoms/GI scan
280	No_Polyp	M	84	Distal		NA		NA	27.64	Rectal_bleeding
286	No_Polyp	F	42	Distal		NA		NA	21.36	Abnormal Bowel Symptoms/GI scan
287	No_Polyp	M	40	Distal		NA		NA	28.08	Rectal_bleeding
288	No_Polyp	M	70	Distal		NA		NA	19.47	Abnormal Bowel Symptoms/GI scan
289	No_Polyp	F	78	Distal		NA		NA	25.46	Abnormal Bowel Symptoms/GI scan
290	No_Polyp	F	73	Distal		NA		NA	30.06	Abnormal Bowel Symptoms/GI scan
291	No_Polyp	F	62	Distal		NA		NA	24.24	Abnormal Bowel Symptoms/GI scan
293	No_Polyp	F	69	Distal		NA		NA	28.4	Rectal_bleeding
298	No_Polyp	F	69	Distal		NA		NA	28.23	Abnormal Bowel Symptoms/GI scan
299	No_Polyp	F	64	Distal		NA		NA	31.64	Abnormal Bowel Symptoms/GI scan
300	No_Polyp	M	74	Distal		NA		NA	20.86	Abnormal Bowel Symptoms/GI scan
302	No_Polyp	F	81	Distal		NA		NA	40.65	Personal Hx Polyp/CRC/Neoplasm
306	No_Polyp	M	41	Distal		NA		NA	22.31	Rectal_bleeding
308	No_Polyp	M	66	Distal		NA		NA	32.53	Abnormal Bowel Symptoms/GI scan
310	No_Polyp	F	64	Distal		NA		NA	19.63	Abnormal Bowel Symptoms/GI scan
313	No_Polyp	M	40	Distal		NA		NA	26.47	FOBT+/FIT+
315	No_Polyp	M	64	Distal		NA		NA	24.54	Rectal_bleeding
316	No_Polyp	F	56	Distal		NA		NA	22.31	Abnormal Bowel Symptoms/GI scan
318	No_Polyp	M	86	Distal		NA		NA	23.15	Rectal_bleeding
321	No_Polyp	M	52	Distal		NA		NA	30.42	Rectal_bleeding
322	No_Polyp	M	42	Distal		NA		NA	25.14	Abnormal Bowel Symptoms/GI scan
24A	No_Polyp	F	60	Proximal		NA		NA	51.2	Rectal_bleeding
24B	No_Polyp	F	60	Distal		NA		NA	51.2	Rectal_bleeding
32A	No_Polyp	M	85	Proximal		NA		NA	31.7	Rectal_bleeding
32B	No_Polyp	M	85	Distal		NA		NA	31.7	Rectal_bleeding
37A	No_Polyp	F	79	Proximal		NA		NA	25.3	1st degree relative Polyp or CRC
37B	No_Polyp	F	79	Distal		NA		NA	25.3	1st degree relative Polyp or CRC
48A	No_Polyp	M	62	Proximal		NA		NA	24.3	Rectal_bleeding
48B	No_Polyp	M	62	Distal		NA		NA	24.3	Rectal_bleeding
53A	No_Polyp	M	51	Proximal		NA		NA	23.5	Rectal_bleeding
53B	No_Polyp	M	51	Distal		NA		NA	23.5	Rectal_bleeding
61A	No_Polyp	F	83	Proximal		NA		NA	21.9	Rectal_bleeding
61B	No_Polyp	F	83	Distal		NA		NA	21.9	Rectal_bleeding
63A	No_Polyp	F	85	Proximal		NA		NA	25.4	FOBT+/FIT+
63B	No_Polyp	F	85	Distal		NA		NA	25.4	FOBT+/FIT+
68A	No_Polyp	M	40	Proximal		NA		NA	21.4	Rectal_bleeding
68B	No_Polyp	M	40	Distal		NA		NA	20.1	Rectal_bleeding
74A	No_Polyp	M	43	Proximal		NA		NA	28.3	FOBT+/FIT+
74B	No_Polyp	M	43	Distal		NA		NA	28.3	FOBT+/FIT+
